# Supplementary material for: A Cu(II)-MOF Based on a Propargyl Carbamate-Functionalized Isophthalate Ligand as Nitrite Electrochemical Sensor
Source: Sensors (Basel). 2021 Jul 20;21(14):4922. doi: 10.3390/s21144922 (PMC8309846; doi:10.3390/s21144922)
Supplement: Supplementary file 1 [file sensors-21-04922-s001.zip]

Archive with 1 entries (1 files):
- sensors-1271394-supplementary.pdf
